# Supplementary material for: Influences of Material Selection, Infill Ratio, and Layer Height in the 3D Printing Cavity Process on the Surface Roughness of Printed Patterns and Casted Products in Investment Casting
Source: Micromachines (Basel). 2023 Feb 5;14(2):395. doi: 10.3390/mi14020395 (PMC9965826; doi:10.3390/mi14020395)
Supplement: Supplementary file 1 [file micromachines-14-00395-s001.zip]

Archive with 1 entries (1 files):
- micromachines-2098198-supplementary.pdf
